# Supplementary material for: Variable admittance control with sEMG-based support for wearable wrist exoskeleton
Source: Front Neurorobot. 2025 Sep 1;19:1562675. doi: 10.3389/fnbot.2025.1562675 (PMC12434121; doi:10.3389/fnbot.2025.1562675)
Supplement: Supplementary file 1 [file Supplementary_file_1.zip]

Archive with 6 entries (4 files):
- supplementary_data_sheet/
- supplementary_data_sheet/supplementary_files/
- supplementary_data_sheet/supplementary_files/frontiers2024_supplementary_material_v1.pdf
- supplementary_data_sheet/supplementary_files/ni_jerk_stroke.pdf
- supplementary_data_sheet/supplementary_files/perc_reached_stroke_bottom.pdf
- supplementary_data_sheet/supplementary_files/ratio_coact_level_stroke.pdf
